# Supplementary material for: Elasto-Inertial Focusing Mechanisms of Particles in Shear-Thinning Viscoelastic Fluid in Rectangular Microchannels
Source: Micromachines (Basel). 2022 Dec 1;13(12):2131. doi: 10.3390/mi13122131 (PMC9781382; doi:10.3390/mi13122131)
Supplement: Supplementary file 1 [file micromachines-13-02131-s001.zip]

Archive with 1 entries (1 files):
- micromachines-2015279-supplementary.pdf
